# Supplementary material for: Using ecosystem health and welfare assessments to determine impacts of wild collection for public aquariums
Source: PLoS One. 2023 May 2;18(5):e0285198. doi: 10.1371/journal.pone.0285198 (PMC10153729; doi:10.1371/journal.pone.0285198)
Supplement: S1 Data — (XLSX) [file pone.0285198.s001.xlsx]

## Sheet: SC1&Ref
location	state	type	period	date	richness	shandiversity	temp	salinity	DO
AR12	sc	refone	1	11.13.1992	3	0.515836	18	16
AR12	sc	refone	1	1.20.1993	3	0.668298	9	4
AR12	sc	refone	1	2.10.1993	2	0.60244	10	12
AR12	sc	refone	1	4.8.1993	4	0.71255	17	9
AR12	sc	refone	1	10.1.1993	4	1.03945	22.1	20
AR12	sc	refone	1	12.1.1993	2	0.693147	13	18
AR12	sc	refone	1	4.11.1994	4	0.502804	20.8	19
AR12	sc	refone	1	5.25.1994	2	0.553858	23.1	23
AR12	sc	refone	1	7.11.1994	4	1.32966	32	11.5
AR12	sc	refone	1	8.8.1994	4	1.17287	27.5	16
AR12	sc	refone	1	9.9.1994	4	0.896953	26.5	17
AR12	sc	refone	1	10.18.1994	2	0.693147	18	3
AR12	sc	refone	1	1.4.1995	2	0.684616	11	8
AR12	sc	refone	1	2.2.1995	3	0.472442	10.5	12
AR12	sc	refone	1	6.30.1995	3	0.964963	29	18
AR12	sc	refone	1	10.10.1995	4	0.752486	25.5	10
AR12	sc	refone	1	5.6.1996	2	0.458144	26	16
AR12	sc	refone	1	7.3.1996	4	1.24245	31	20
AR12	sc	refone	1	8.1.1996	2	0.693147	30	20
AR12	sc	refone	1	10.15.1996	1	0	23.5	11
AR12	sc	refone	1	11.18.1996	1	0	15	20
AR12	sc	refone	1	7.22.1997	2	0.673012	30	22
AR12	sc	refone	1	9.16.1997	1	0	27	15
AR12	sc	refone	1	10.15.1997	3	0.971849	25	18
AR12	sc	refone	1	2.25.1998	2	0.0247429	12.5	8
AR12	sc	refone	1	4.28.1998	4	0.639469	22.3	14.7	6.2
AR12	sc	refone	1	5.29.1998	3	0.900256	29.3	14.3	4.1
AR12	sc	refone	1	6.23.1998	3	1.09861	30.4	20	4.07
AR12	sc	refone	1	8.20.1998	4	1.16999	29.1	21.8	3.89
AR12	sc	refone	1	9.21.1998	4	1.11961	28.7	22.1	2.83
AR12	sc	refone	1	12.7.1998	1	0	20.6	24.4	8.01
AR12	sc	refone	1	3.8.1999	2	0.214559	13.8	19.3	8.96
AR12	sc	refone	1	5.4.1999	3	1.09861	20.8	17	7.2
AR12	sc	refone	1	6.1.1999	1	0	27	19
AR12	sc	refone	1	8.11.1999	3	1.09861	31	19
AR12	sc	refone	1	9.9.1999	2	0.562335	28.7	24.2	3.86
AR12	sc	refone	1	11.9.1999	5	0.908909	19	14.4	6.85
AR12	sc	reftwo	2	3.7.2000	2	0.500402	18.1	17.5	6.66
AR12	sc	reftwo	2	5.3.2000	4	1.13242	22.5	19.7	9.47
AR12	sc	reftwo	2	6.1.2000	2	0.59827	26.1	24.4	4.3
AR12	sc	reftwo	2	7.5.2000	3	0.947057	31	22.3	4
AR12	sc	reftwo	2	8.1.2000	2	0.673012	30	18
AR12	sc	reftwo	2	10.12.2000	2	0.562335	19	20	6.09
AR12	sc	reftwo	2	11.13.2000	2	0.59827	19	25.4
AR12	sc	reftwo	2	12.11.2000	0	0	10.6	23	6.95
AR12	sc	reftwo	2	5.8.2001	4	1.32966	23.1	24	6.5
AR12	sc	reftwo	2	7.5.2001	4	1.00621	28.7	20	4.28
AR12	sc	reftwo	2	10.2.2001	2	0.636514	21.9	24	5.31
AR12	sc	reftwo	2	11.1.2001	0	0	17.9	26	6.9
AR12	sc	reftwo	2	2.13.2002	0	0	12.3	24	9.6
AR12	sc	reftwo	2	5.13.2002	3	1.03972	27.4	26	6.21
AR12	sc	reftwo	2	6.10.2002	4	1.32089	27.4	26	5.7
AR12	sc	reftwo	2	7.8.2002	2	0.693147	29.5	23.5	5.53
AR12	sc	reftwo	2	8.7.2002	2	0.693147	28.6	30	6.66
AR12	sc	reftwo	2	2.3.2003	1	0	9.6	21	10.3
AR12	sc	reftwo	2	4.1.2003	2	0.500402	18.2	11.5	5.66
AR12	sc	reftwo	2	7.1.2003	2	0.562335	29.2	14	3.37
AR12	sc	reftwo	2	4.16.2004	3	0.721464	18.8	22	4.9
AR12	sc	reftwo	2	5.4.2004	2	0.636514	22	19	6.3
AR12	sc	reftwo	2	8.4.2004	1	0	31.1	24	3.51
AR12	sc	reftwo	2	9.14.2004	4	1.35178	26	15	5.51
AR12	sc	reftwo	2	11.12.2004	4	1.24245	18.8	23	5.85
AR12	sc	reftwo	2	1.10.2005	0	0	16	21	7.8
AR12	sc	reftwo	2	5.19.2005	1	0	24	18	4.5
AR12	sc	reftwo	2	6.6.2005	3	0.950271	27.5	17	3.8
AR12	sc	reftwo	2	8.3.2005	3	1.0114	30.8	20	4.4
AR12	sc	reftwo	2	11.1.2005	2	0.673012	19.3	19	5.23
AR12	sc	reftwo	2	2.2.2006	3	0.600166	13.1	23	7.8
AR12	sc	reftwo	2	3.29.2006	1	0	16.6	20	7.02
AR12	sc	reftwo	2	6.12.2006	4	0.606869	28.1	21	5.89
AR12	sc	reftwo	2	8.9.2006	4	0.685668	31.9	24	3.6
AR12	sc	reftwo	2	10.6.2006	3	1.03972	25.3	25	4.4
AR12	sc	reftwo	2	12.5.2006	3	0.721464	14.4	23	7.2
AR12	sc	reftwo	2	1.2.2007	4	1.27703	14.3	15	7.95
AR12	sc	reftwo	2	2.2.2007	1	0	9.9	11	8.38
AR12	sc	reftwo	2	5.2.2007	3	0.867563	24.4	24	6.6
AR12	sc	reftwo	2	7.2.2007	2	0.636514	30.7	25.5	3.9
AR12	sc	reftwo	2	9.10.2007	2	0.693147	29.8	21	3.9
AR12	sc	reftwo	2	10.9.2007	4	1.14906	26.4	19	3.3
AR12	sc	reftwo	2	11.28.2007	2	0.37677	16.3	30	7.46
AR12	sc	reftwo	2	12.10.2007	1	0	15.6	28	8.3
AR12	sc	reftwo	2	1.9.2008	0	0	12.7	25	8.29
AR12	sc	reftwo	2	3.7.2008	2	0.686962	16.6	21	8
AR12	sc	reftwo	2	5.5.2008	2	0.410116	24.7	24	4.9
AR12	sc	reftwo	2	8.1.2008	4	1.27209	30.6	21	5.62
AR12	sc	reftwo	2	9.15.2008	4	0.730167	29.8	19	4.95
AR12	sc	reftwo	2	10.1.2008	5	1.15959	25.3	18	4.9
AR12	sc	reftwo	2	2.9.2009	2	0.198515	10.1	24	9.8
AR12	sc	reftwo	2	5.7.2009	5	0.965411	25	18	5.7
AR12	sc	reftwo	2	6.8.2009	3	1.03972	27.1	15	4.34
AR12	sc	reftwo	2	8.4.2009	3	0.638967	29.9	16	4.76
AR12	sc	reftwo	2	9.3.2009	5	1.42706	25.6	21	4.5
AR12	sc	reftwo	2	11.3.2009	2	0.410116	20.8	28	5.4
AR12	sc	reftwo	2	12.3.2009	1	0	15.8	21	7
AR12	sc	refthree	3	1.13.2010	1	0	5.1	16	9.9
AR12	sc	refthree	3	3.3.2010	0	0	9.5	16	9.4
AR12	sc	refthree	3	4.12.2010	2	0.450561	20.6	19	6.07
AR12	sc	refthree	3	5.12.2010	2	0.673012	24.4	25	6.18
AR12	sc	refthree	3	6.11.2010	2	0.636514	29.8	23	7.4
AR12	sc	refthree	3	8.9.2010	1	0	30.9	21	4.4
AR12	sc	refthree	3	11.5.2010	3	1.07899	17.3	19.5	5.5
AR12	sc	refthree	3	12.10.2010	1	0	10.2	24.2
AR12	sc	refthree	3	1.5.2011	1	0	8.5	22	11.2
AR12	sc	refthree	3	2.2.2011	0	0	10.6	26	10.3
AR12	sc	refthree	3	3.3.2011	1	0	15.8	20	6.9
AR12	sc	refthree	3	4.4.2011	1	0	17.6	20	7
AR12	sc	refthree	3	6.2.2011	2	0.655482	29.6	18	4.6
AR12	sc	refthree	3	8.1.2011	3	1.09861	31	21	3.7
AR12	sc	refthree	3	9.13.2011	0	0	27.9	22	3.9
AR12	sc	refthree	3	10.11.2011	4	1.26586	22	24	6.7
AR12	sc	refthree	3	11.28.2011	3	1.09861	19.4	25	7.3
AR12	sc	refthree	3	12.12.2011	0	0	11.8	23	8.2
AR12	sc	refthree	3	1.10.2012	2	0.37677	13.9	26	10.2
AR12	sc	refthree	3	2.6.2012	2	0.693147	14.2	22.8	7.9
AR12	sc	refthree	3	4.20.2012	1	0	21.8	23	6.8
AR12	sc	refthree	3	8.2.2012	4	1.07354	30.2	29.9	2.8
AR12	sc	refthree	3	9.4.2012	4	1.11897	30.7	14.6	3.8
AR12	sc	refthree	3	10.2.2012	4	1.32966	28.7	22.4	2.8
AR12	sc	refthree	3	11.13.2012	1	0	17.5	25	6.5
AR12	sc	refthree	3	1.11.2013	1	0	13.2	24.3	8.7
AR12	sc	refthree	3	2.12.2013	5	1.42706	14.1	20.3	7.2
AR12	sc	refthree	3	3.11.2013	1	0	13.6	14.6	8.6
AR12	sc	refthree	3	6.12.2013	2	0.693147	30.4	8.1	5.6
AR12	sc	refthree	3	8.6.2013	5	1.47508	28.7	16	4.2
AR12	sc	refthree	3	10.4.2013	4	1.32966	24.8	20.4	5.1
AR12	sc	refthree	3	11.4.2013	3	0.425848	18.9	24	6.7
AR12	sc	refthree	3	1.31.2014	3	1.09861	7	25	9.8
AR12	sc	refthree	3	3.14.2014	1	0	13.1	18.3	11.6
AR12	sc	refthree	3	4.14.2014	4	0.759295	20.6	18.1	6.1
AR12	sc	refthree	3	5.1.2014	5	1.41848	23.4	10.7	6.7
AR12	sc	refthree	3	8.26.2014	4	1.27703	28.6	20.4	6.9
AR12	sc	refthree	3	10.23.2014	4	1.11051	20.7	19.1	7.5
AR12	sc	refthree	3	2.3.2015	1	0	10	12.55	8.8
AR12	sc	refthree	3	3.4.2015	2	0.59827	10.9	12.1	9.8
AR12	sc	refthree	3	4.17.2015	6	1.5519	20.7	14.9	4.9
AR12	sc	refthree	3	6.1.2015	2	0.682908	28.1	19.6	5.6
AR12	sc	refthree	3	7.30.2015	7	0.645332	30.5	20.4	3.6
AR12	sc	refthree	3	12.10.2015	3	0.462439	15.1	6.5	7.6
AR12	sc	refthree	3	1.27.2016	2	0.0700543	10.6	10.6	9.3
AR12	sc	refthree	3	2.8.2016	3	0.439572	11.6	6.4	8.7
AR12	sc	refthree	3	3.21.2016	5	0.515727	17.2	15.5	6.6
AR12	sc	refthree	3	7.19.2016	5	1.16409	30.8	20.1	4
AR12	sc	refthree	3	8.17.2016	5	1.05126	31.4	19.9	4
AR12	sc	refthree	3	10.4.2016	3	0.516546	27	16.9	4.3
AR12	sc	refthree	3	11.29.2016	3	0.306829	15.6	21.9	7.1
AR12	sc	refthree	3	12.14.2016	2	0.486913	14.4	18.4	7.2
AR12	sc	refthree	3	4.10.2017	5	1.37782	19.7	20.8	6.7
AR12	sc	refthree	3	5.24.2017	2	0.636514	26.7	17	4.3
AR12	sc	refthree	3	11.17.2017	2	0.124251	15	21.7	6.4
AR12	sc	refthree	3	10.8.2018	3	0.556647	28.1	23.8	2.8
AR12	sc	refthree	3	11.8.2018	4	1.14885	20.9	19.3	5.1
AR12	sc	refthree	3	5.8.2019	4	1.32966	25.8	22.1	5.1
AR12	sc	refthree	3	8.2.2019	3	0.898137	29.9	19.6	2.5
AR12	sc	refthree	3	9.13.2019	5	1.4377	28.3	16.1	4
AR12	sc	refthree	3	10.16.2019	2	0.562335	24.4	22	5
AR12	sc	reffour	4	8.18.2020	3	0.324508	29.9	17.2	3.9
AR12	sc	reffour	4	11.6.2020	3	0.600166	20.1	18	6.8
AR12	sc	reffour	4	4.9.2021	1	0	19.8	18.5	7.3
AR12	sc	reffour	4	6.11.2021	4	0.437222	29.6	18.3	5.2
AR12	sc	reffour	4	7.23.2021	3	0.594024	29.9	10.8	2.8
AR12	sc	reffour	4	10.19.2021	3	0.481602	22.4	17.9	5.4
AR12	sc	reffour	4	12.21.2021	3	0.9557	14.2	21.4	8.1
AR12	sc	reffour	4	3.2.2022	6	1.23617	16.5	20.2	7
AR12	sc	reffour	4	4.15.2022	3	0.445981	21.5	18.3	7.8
AR12	sc	reffour	4	6.1.2022	0	0	28.5	26.3	6
AR12	sc	reffour	4	6.14.2022	2	0.562335	31.6	18	4.7
AR29	sc	refone	1	9.16.1997	2	0.680083		27	18
AR29	sc	refone	1	11.17.1997	4	0.59361		14	14
AR29	sc	refone	1	12.18.1997	2	0.661563		11	15
AR29	sc	refone	1	1.29.1998	2	0.53596	9.6	11.5	4
AR29	sc	refone	1	2.25.1998	2	0.562335	8.2	14	7
AR29	sc	refone	1	4.28.1998	4	1.07514		21	11
AR29	sc	refone	1	8.20.1998	4	0.953964	3.61	29.4	23
AR29	sc	refone	1	12.7.1998	1	0	7.99	20	25.6
AR29	sc	refone	1	1.6.1999	3	1.09337	8.6	9.2	22.4
AR29	sc	refone	1	2.2.1999	4	1.00748	8.62	14.9	12.8
AR29	sc	refone	1	4.1.1999	1	0	7.22	17.4	20
AR29	sc	refone	1	7.12.1999	6	1.64173	2.1	27.8	21.7
AR29	sc	refone	1	8.11.1999	3	0.594024	6.37	31.4	23.3
AR29	sc	refone	1	11.9.1999	2	0.636514	7.16	19.1	15.3
AR29	sc	reftwo	2	3.7.2000	3	0.916465	6.3	17.6	17.3
AR29	sc	reftwo	2	7.5.2000	3	0.550573	7.36	30.7	21.3
AR29	sc	reftwo	2	8.1.2000	6	0.322448		29	18
AR29	sc	reftwo	2	11.13.2000	3	1.0114		19.2	25.7
AR29	sc	reftwo	2	12.11.2000	1	0	8.05	10.6	23
AR29	sc	reftwo	2	2.8.2001	1	0	9.7	12.2	21
AR29	sc	reftwo	2	4.6.2001	3	0.447062	6.1	17.5	19
AR29	sc	reftwo	2	6.5.2001	1	0	6.1	28.9	22
AR29	sc	reftwo	2	7.5.2001	2	0.576334	6.8	29.1	21
AR29	sc	reftwo	2	8.2.2001	3	0.796312	5.56	27.8	18
AR29	sc	reftwo	2	10.2.2001	3	1.09861	5.6	22.2	24
AR29	sc	reftwo	2	12.3.2001	2	0.636514	5.92	18.8	28
AR29	sc	reftwo	2	1.15.2002	1	0	11.3	10.8	27
AR29	sc	reftwo	2	9.6.2002	4	0.733542	3.7	29.3	20
AR29	sc	reftwo	2	12.18.2002	3	1.05492	8.4	10.9	18
AR29	sc	reftwo	2	2.3.2003	0	0	10.5	11.9	19
AR29	sc	reftwo	2	4.1.2003	2	0.500402	6.1	17.9	15
AR29	sc	reftwo	2	7.1.2003	2	0.562335	3.26	29.2	15
AR29	sc	reftwo	2	10.9.2003	3	0.907535	4.9	24.5	20
AR29	sc	reftwo	2	8.4.2004	6	1.73287	3.3	35.3	21
AR29	sc	reftwo	2	12.1.2004	1	0	7.4	16.2	24
AR29	sc	reftwo	2	1.10.2005	1	0	9	15.5	25
AR29	sc	reftwo	2	5.19.2005	2	0.636514	7.8	24.1	18
AR29	sc	reftwo	2	7.6.2005	1	0	5.25	31	11
AR29	sc	reftwo	2	8.3.2005	3	0.9557	2.9	30.3	15
AR29	sc	reftwo	2	1.13.2006	2	0.233792	7.33	15	17
AR29	sc	reftwo	2	2.2.2006	2	0.529706	8.55	13.1	21
AR29	sc	reftwo	2	4.11.2006	1	0	6.77	18.9	24
AR29	sc	reftwo	2	5.11.2006	3	0.7969	5.7	22.7	23
AR29	sc	reftwo	2	10.6.2006	7	1.30077	3.7	25.4	22
AR29	sc	reftwo	2	11.6.2006	1	0	6.8	16.5	26
AR29	sc	reftwo	2	12.5.2006	1	0	7.4	14.6	25
AR29	sc	reftwo	2	2.2.2007	1	0	8.7	10.1	15
AR29	sc	reftwo	2	3.5.2007	0	0	7.79	15	17
AR29	sc	reftwo	2	6.1.2007	2	0.693147	6	26.6	23
AR29	sc	reftwo	2	10.9.2007	3	0.425848	3.86	26.5	20
AR29	sc	reftwo	2	11.28.2007	1	0	7.88	16.7	28
AR29	sc	reftwo	2	12.10.2007	0	0	8.5	16	30
AR29	sc	reftwo	2	4.9.2008	1	0	6.64	20.4	21
AR29	sc	reftwo	2	5.5.2008	1	0	5.8	24.7	25
AR29	sc	reftwo	2	9.15.2008	2	0.673012		30.5	20
AR29	sc	reftwo	2	10.1.2008	4	1.21301	5.9	25.8	21
AR29	sc	reftwo	2	12.3.2008	0	0	7.4	12.7	14
AR29	sc	reftwo	2	5.7.2009	2	0.636514	5.4	25.3	20
AR29	sc	reftwo	2	6.8.2009	1	0	5.2	27.5	15
AR29	sc	reftwo	2	7.7.2009	3	1.03972	5.54	29.9	19
AR29	sc	reftwo	2	9.3.2009	4	0.983088	3.5	25.5	20
AR29	sc	reftwo	2	10.2.2009	3	0.943348	4.1	25.1	26
AR29	sc	reftwo	2	12.3.2009	1	0	7.5	15.8	25
AR29	sc	refthree	3	5.12.2010	0	0	6.2	24.4	23
AR29	sc	refthree	3	7.12.2010	2	0.410116	2.95	31.4	22
AR29	sc	refthree	3	10.6.2010	2	0.636514	4.7	22.2	15
AR29	sc	refthree	3	11.5.2010	2	0.636514	5.6	19.1	22
AR29	sc	refthree	3	12.10.2010	1	0		10.2	24
AR29	sc	refthree	3	1.5.2011	0	0	10.3	8.5	22
AR29	sc	refthree	3	2.2.2011	1	0	9.9	11.8	25
AR29	sc	refthree	3	3.3.2011	1	0	7.4	15.8	22
AR29	sc	refthree	3	4.4.2011	2	0.636514	7	17.7	20
AR29	sc	refthree	3	7.15.2011	2	0.562335	4.3	28.2	18
AR29	sc	refthree	3	9.13.2011	7	1.90615	4.5	28.7	22
AR29	sc	refthree	3	10.11.2011	4	1.19355	4.8	21.6	23
AR29	sc	refthree	3	11.28.2011	0	0	7.3	21	25
AR29	sc	refthree	3	1.10.2012	1	0	7.6	13.3	31
AR29	sc	refthree	3	3.8.2012	1	0	7.9	15.5	22.2
AR29	sc	refthree	3	4.20.2012	3	1.09861	6.3	21.7	22.3
AR29	sc	refthree	3	8.2.2012	2	0.562335	2.6	31.5	18.8
AR29	sc	refthree	3	10.2.2012	2	0.686962	4.5	27.7	20.9
AR29	sc	refthree	3	11.13.2012	3	1.03972	6.4	17	23.3
AR29	sc	refthree	3	6.12.2013	2	0.636514	6.8	29.8	8.2
AR29	sc	refthree	3	7.9.2013	3	0.556647	3.7	28.5	6.4
AR29	sc	refthree	3	8.6.2013	4	1.09101	4.4	28.7	14
AR29	sc	refthree	3	11.4.2013	3	0.601924	6.1	18.1	25
AR29	sc	refthree	3	12.2.2013	1	0	8.1	12.6	21.7
AR29	sc	refthree	3	5.1.2014	5	1.34213	6.1	24.3	11.2
AR29	sc	refthree	3	7.11.2014	5	1.38629	4.7	29.3	23.3
AR29	sc	refthree	3	8.26.2014	2	0.693147	4.9	28.5	19.2
AR29	sc	refthree	3	9.12.2014	3	0.994924	3.1	29.5	19.6
AR29	sc	refthree	3	1.20.2015	1	0	8.4	10.4	17
AR29	sc	refthree	3	7.30.2015	4	0.971262	3.7	31	23
AR29	sc	refthree	3	8.14.2015	5	1.34227	4.5	29.2	23
AR29	sc	refthree	3	10.27.2015	2	0.286836	5.6	20.7	17
AR29	sc	refthree	3	11.11.2015	3	0.721464	5.6	20	6.7
AR29	sc	refthree	3	1.27.2016	1	0	9.5	10.5	15.2
AR29	sc	refthree	3	5.20.2016	2	0.693147	5.2	23.5	17.4
AR29	sc	refthree	3	7.19.2016	4	0.722498	4.2	30.7	18.1
AR29	sc	refthree	3	11.29.2016	2	0.636514	7.3	16.3	21.6
AR29	sc	refthree	3	12.14.2016	4	1.33218	7.2	14.4	19
AR29	sc	refthree	3	1.27.2017	0	0	7.9	14.3	13
AR29	sc	refthree	3	4.10.2017	4	0.983088	6.9	19.9	20.7
AR29	sc	refthree	3	11.17.2017	1	0	6.9	14.6	21.8
AR29	sc	refthree	3	1.31.2018	0	0	10	10.8	22.2
AR29	sc	refthree	3	3.2.2018	1	0	6.9	17.9	19.4
AR29	sc	refthree	3	7.2.2018	4	1.11507	4.7	31.5	17.8
AR29	sc	refthree	3	8.30.2018	2	0.617242	4.4	30.5	16.8
AR29	sc	refthree	3	1.24.2019	2	0.682908	7.9	14	15.4
AR29	sc	refthree	3	5.8.2019	3	1.03972	5.6	26.3	21.9
AR29	sc	refthree	3	6.3.2019	1	0	5.8	29.4	22.7
AR29	sc	refthree	3	10.16.2019	4	1.33224	4.7	24.4	23.2
AR29	sc	reffour	4	2.25.2020	2	0.410116	8.6	13.5	9.5
AR29	sc	reffour	4	6.24.2020	7	1.75824	6.3	28.2	14.6
AR29	sc	reffour	4	8.18.2020	5	1.28513	3.7	30.5	16.3
AR29	sc	reffour	4	12.21.2021	2	0.562335	7.8	13.7	20.5
AR29	sc	reffour	4	2.4.2022	0	0	9.8	13.5	18.2
SC1	sc	collected	4	5.18.2021	6	1.215	25.03	17.77	6.77
SC1	sc	collected	4	5.19.2021	4	0.705	35.08	16.13	6.41
SC1	sc	collected	4	9.25.2021	11	0.863	28.03	6.73	5.98
SC1	sc	collected	4	9.26.2021	5	0.804	27.43	7.87	5.13
SC1	sc	collected	4	6.9.2022	18	2.003	25.88	21.34	5
SC1	sc	collected	4	6.10.2022	20	1.885	29.31	16.78	6.36
SC1	sc	collected	4	6.13.2022	10	1.839	26.72	21.41	4.79
SC1	sc	collected	4	6.14.2022	10	0.316	27.42	20.92	4.69
SC1	sc	collected	4	6.15.2022	15	1.604	34.82	17.7	5.54
SC1	sc	collected	4	6.16.2022	10	1.679	34.9	21.89	6.11
SC1	sc	collected	4	6.17.2022	18	1.982	27.67	18.9	4.79

## Sheet: SC2&Ref
location	state	type	period	date	richness	shandiversity	temp	salinity	DO
LW09	sc	refone	1	5.28.1991	6	1.59922	27	14
LW09	sc	refone	1	6.20.1991	5	1.49418	28.8	14
LW09	sc	refone	1	1.21.1992	5	0.849943	9.5	19
LW09	sc	refone	1	2.21.1992	6	1.18452	12	18
LW09	sc	refone	1	4.17.1992	4	1.07354	22	19
LW09	sc	refone	1	10.8.1992	8	1.86943	20	19
LW09	sc	refone	1	11.9.1992	4	1.14371		19
LW09	sc	refone	1	1.7.1993	5	1.38959	14	18
LW09	sc	refone	1	4.7.1993	2	0.693147	16.5	14
LW09	sc	refone	1	5.5.1993	7	0.8712	23	16
LW09	sc	refone	1	12.2.1993	2	0.562335	13	23
LW09	sc	refone	1	8.9.1994	5	1.15525	29.5	22
LW09	sc	refone	1	10.19.1994	4	1.07354	20	16
LW09	sc	refone	1	5.3.1995	3	1.03972	23.5	20
LW09	sc	refone	1	6.2.1995	4	1.27703	28	21
LW09	sc	refone	1	1.11.1996	0	0	8	20
LW09	sc	refone	1	5.16.1996	3	0.848686	26	21
LW09	sc	refone	1	10.11.1996	0	0	21.5	16
LW09	sc	refone	1	12.11.1996	1	0	15	24
LW09	sc	refone	1	4.9.1997	2	0.693147	21	20
LW09	sc	refone	1	3.18.1998	3	1.03972	14.9	18.1	8.6
LW09	sc	refone	1	4.27.1998	3	1.09861	22	17
LW09	sc	refone	1	8.21.1998	3	0.897946	30.8	25.5	6.95
LW09	sc	refone	1	10.26.1998	1	0	22.1	24.5
LW09	sc	refone	1	11.22.1999	3	0.936888	18.8	20.2	5.7
LW09	sc	refone	1	12.21.1999	2	0.636514	13.5	20.8	6.8
LW09	sc	reftwo	2	2.18.2000	0	0	13.6	20.5	8.5
LW09	sc	reftwo	2	4.17.2000	1	0	22.2	20.9	7.6
LW09	sc	reftwo	2	5.16.2000	3	0.683739	25.4	23.4	8.2
LW09	sc	reftwo	2	10.25.2000	2	0.562335	20.3	22	5.4
LW09	sc	reftwo	2	4.24.2001	2	0.562335	23	23	7.3
LW09	sc	reftwo	2	5.22.2001	2	0.37677	28.3	20	6.6
LW09	sc	reftwo	2	3.1.2002	1	0	13.7	28	8.51
LW09	sc	reftwo	2	3.28.2002	3	0.485094	19.4	23	6.6
LW09	sc	reftwo	2	12.19.2002	3	1.0114	12.9	23	7.3
LW09	sc	reftwo	2	3.18.2003	2	0.693147	16.5	22	7.4
LW09	sc	reftwo	2	4.19.2004	0	0	20.3	22	7.9
LW09	sc	reftwo	2	11.16.2004	2	0.500402	17.3	24	7.4
LW09	sc	reftwo	2	3.25.2005	1	0	16.1	22	8.4
LW09	sc	reftwo	2	12.20.2005	1	0	11.3	23	8.75
LW09	sc	reftwo	2	1.19.2006	0	0	14.3	22	7.8
LW09	sc	reftwo	2	2.13.2006	0	0	11.3	22	8.9
LW09	sc	reftwo	2	4.26.2006	3	1.03972	23.1	23	5.9
LW09	sc	reftwo	2	5.12.2006	3	1.09861	21.5	25	6
LW09	sc	reftwo	2	6.15.2006	5	1.37606	27.5	21	5.36
LW09	sc	reftwo	2	8.22.2006	2	0.348832	30.2	22	5.5
LW09	sc	reftwo	2	10.20.2006	6	1.79176	23.2	24	5.4
LW09	sc	reftwo	2	12.18.2006	0	0	13.7	29	8.15
LW09	sc	reftwo	2	2.22.2007	0	0	13.1	24	9.6
LW09	sc	reftwo	2	3.19.2007	4	1.32966	15.7	25	8.26
LW09	sc	reftwo	2	4.17.2007	5	1.11693	18	24	6.7
LW09	sc	reftwo	2	5.16.2007	6	1.34379	24.7	27	6.1
LW09	sc	reftwo	2	8.29.2007	4	1.21489	32.5	26	3.52
LW09	sc	reftwo	2	10.25.2007	5	0.838728	25.9	24	4.12
LW09	sc	reftwo	2	7.16.2008	2	0.693147	29	28	5.5
LW09	sc	reftwo	2	9.30.2008	8	1.77214	24.8	22	5.58
LW09	sc	reftwo	2	1.28.2009	0	0	12	30	9.7
LW09	sc	reftwo	2	5.22.2009	2	0.562335	21.4	27	6.1
LW09	sc	reftwo	2	6.23.2009	7	1.73266	30.6	23	4
LW09	sc	reftwo	2	8.19.2009	8	1.65849	30.5	26	3.8
LW09	sc	reftwo	2	10.16.2009	10	0.441123	22.7	26	4.2
LW09	sc	reftwo	2	12.15.2009	2	0.693147	14.2	25	7.7
LW09	sc	refthree	3	4.13.2010	2	0.450561	20	27.5	7.2
LW09	sc	refthree	3	12.20.2010	1	0	6.4	25
LW09	sc	refthree	3	2.22.2011	1	0	14.5	25	9.6
LW09	sc	refthree	3	8.12.2011	3	0.867563	30.6	23	4.1
LW09	sc	refthree	3	12.9.2011	0	0	13.8	27	6.1
LW09	sc	refthree	3	1.25.2012	1	0	13.6	28	10.7
LW09	sc	refthree	3	7.18.2012	5	1.38629	30	21.4	4.4
LW09	sc	refthree	3	12.14.2012	1	0	15	24.4	7.5
LW09	sc	refthree	3	4.24.2013	3	1.05492	18.7	23.5	7.1
LW09	sc	refthree	3	5.23.2013	6	1.42534	24.8	21	5
LW09	sc	refthree	3	6.24.2013	6	1.39456	29.1	19.3	5.5
LW09	sc	refthree	3	8.9.2013	5	1.4735	30.6	22	5.8
LW09	sc	refthree	3	5.19.2015	4	1.27703	26.4	20.4	5.8
LW09	sc	refthree	3	10.12.2015	6	1.53965	23.7	12.6	4.8
LW09	sc	refthree	3	12.28.2015	4	1.33218	21
LW09	sc	refthree	3	3.8.2016	0	0	14.4	22.7	8.2
LW09	sc	refthree	3	4.28.2017	2	0.450561	26.7	17.9	7.6
LW09	sc	refthree	3	5.8.2017	1	0	23.6	24
LW09	sc	refthree	3	3.1.2018	2	0.693147	19.1	25	7.1
LW09	sc	refthree	3	9.7.2018	3	1.05492	28.8	24	3.4
LW09	sc	refthree	3	11.7.2018	2	0.450561	21.1	22.3	5.8
LW09	sc	refthree	3	8.29.2019	7	1.61001	28.8	26.2	4.2
LW09	sc	refthree	3	9.12.2019	9	2.1384	28.4	22.6	4.3
LW09	sc	refthree	3	10.1.2019	5	1.22753	26	26.2
LW09	sc	reffour	4	1.29.2020	0	0	12.3	23.5	10.5
LW10	sc	refone	1	3.15.1991	1	0	14	18
LW10	sc	refone	1	8.27.1991	6	1.69641	29	18
LW10	sc	refone	1	9.26.1991	6	1.51938	26	18
LW10	sc	refone	1	12.23.1991	2	0.693147	12	24
LW10	sc	refone	1	3.20.1992	3	0.848686	13	18
LW10	sc	refone	1	4.22.1992	4	1.32966	21	18
LW10	sc	refone	1	6.18.1992	5	1.40139	26	15
LW10	sc	refone	1	7.10.1992	2	0.636514	29	15
LW10	sc	refone	1	8.10.1992	6	1.15675	29	17
LW10	sc	refone	1	9.11.1992	5	0.805807	27	16
LW10	sc	refone	1	12.7.1992	3	0.900256	11.5	20
LW10	sc	refone	1	3.11.1993	5	1.20862	16	12
LW10	sc	refone	1	6.7.1993	3	0.936888	28	19
LW10	sc	refone	1	8.19.1993	9	1.70463	29	21
LW10	sc	refone	1	9.2.1993	5	1.56071	32	20
LW10	sc	refone	1	10.4.1993	5	1.41848	25	20
LW10	sc	refone	1	11.2.1993	3	0.80806	15	19.5
LW10	sc	refone	1	1.13.1994	2	0.474139	10	18.5
LW10	sc	refone	1	2.16.1994	0	0	12	20
LW10	sc	refone	1	3.17.1994	4	0.754997	15.5	18
LW10	sc	refone	1	6.9.1994	5	1.47081	25.5	22
LW10	sc	refone	1	7.13.1994	4	1.24245	30.5	20
LW10	sc	refone	1	9.23.1994	3	0.974315	25	19
LW10	sc	refone	1	11.21.1994	1	0	19	24
LW10	sc	refone	1	7.12.1995	4	1.02004	30	20
LW10	sc	refone	1	8.10.1995	3	0.848686	29	22
LW10	sc	refone	1	12.21.1995	1	0	12	17
LW10	sc	refone	1	3.26.1996	1	0	16	19
LW10	sc	refone	1	6.5.1996	2	0.686962	26	24
LW10	sc	refone	1	9.12.1996	3	0.687092	27	18
LW10	sc	refone	1	1.9.1997	2	0.693147	15	21
LW10	sc	refone	1	3.11.1997	2	0.636514	22	20
LW10	sc	refone	1	35632	2	0.636514	33	20
LW10	sc	refone	1	12.18.1998	3	0.463414	13.1	22.8	7.26
LW10	sc	refone	1	1.18.1999	1	0	13.6	23.7	7.87
LW10	sc	refone	1	2.17.1999	2	0.562335	18.8	22	9.28
LW10	sc	refone	1	3.18.1999	4	1.38629	16.8	21.4	8.6
LW10	sc	refone	1	7.27.1999	2	0.693147	32.8	21.7	4.7
LW10	sc	reftwo	2	3.22.2000	4	1.19734	20.5	20	5.7
LW10	sc	reftwo	2	7.14.2000	4	1.19226	29.7	23.1	5.1
LW10	sc	reftwo	2	9.14.2000	8	1.7573	28.4	21	4.4
LW10	sc	reftwo	2	3.27.2001	1	0	15.9	25	8.86
LW10	sc	reftwo	2	7.20.2001	4	1.14328	28.5	21	3.88
LW10	sc	reftwo	2	11.30.2001	0	0	19.2	26	7.31
LW10	sc	reftwo	2	1.29.2002	3	0.867563	15.3	26	7.2
LW10	sc	reftwo	2	4.26.2002	4	1.24068	23.7	25	5.6
LW10	sc	reftwo	2	5.30.2002	2	0.59827	26.3	23.5	6.1
LW10	sc	reftwo	2	7.24.2002	3	1.01233	29.3	22	4.79
LW10	sc	reftwo	2	10.22.2002	2	0.673012	21.8	20	4.8
LW10	sc	reftwo	2	4.16.2003	5	1.37606	21	20	5.96
LW10	sc	reftwo	2	5.7.2003	4	1.25548	25.7	17	6.6
LW10	sc	reftwo	2	7.15.2003	6	1.30902	30.2	18	4.92
LW10	sc	reftwo	2	10.24.2003	3	0.759547	21.4	25	6.88
LW10	sc	reftwo	2	12.11.2003	3	0.801819	14.1	25	8.44
LW10	sc	reftwo	2	2.19.2004	1	0	10.6	21	8.76
LW10	sc	reftwo	2	3.25.2004	1	0	16.4	22	8.7
LW10	sc	reftwo	2	5.17.2004	4	1.38629	26.5	22	6.02
LW10	sc	reftwo	2	6.21.2004	2	0.636514	29.5	23	6.3
LW10	sc	reftwo	2	7.15.2004	1	0	29.9	24	6.2
LW10	sc	reftwo	2	10.13.2004	3	0.9557	24.9	21	4.5
LW10	sc	reftwo	2	12.13.2004	2	0.636514	15.3	25	8.3
LW10	sc	reftwo	2	1.25.2005	0	0	9.5	22	9.1
LW10	sc	reftwo	2	2.23.2005	0	0	14.4	27	8.47
LW10	sc	reftwo	2	7.19.2005	2	0.562335	31.8	18	5.55
LW10	sc	reftwo	2	10.17.2005	3	0.683739	24.3	22	5.6
LW10	sc	reftwo	2	3.15.2006	2	0.693147	16	25	7.14
LW10	sc	reftwo	2	7.24.2006	4	1.15374	31.21	23	5.78
LW10	sc	reftwo	2	9.20.2006	4	1.21489	26.1	23	4.96
LW10	sc	reftwo	2	1.23.2007	1	0	12.9	24	7.47
LW10	sc	reftwo	2	7.13.2007	3	1.03972	29.7	21	4.75
LW10	sc	reftwo	2	9.25.2007	6	1.73287	27.4	25	4
LW10	sc	reftwo	2	11.26.2007	4	0.997246	17		6.8
LW10	sc	reftwo	2	1.22.2008	0	0	10.3	28	8.73
LW10	sc	reftwo	2	3.21.2008	3	0.859967	17.9	26	7.2
LW10	sc	reftwo	2	4.18.2008	3	1.05492	18.5	27	6.7
LW10	sc	reftwo	2	5.19.2008	3	1.03972	24.4	25	6.9
LW10	sc	reftwo	2	6.17.2008	2	0.636514	29.4	24	6
LW10	sc	reftwo	2	8.18.2008	5	1.47913	29.9	21	4.3
LW10	sc	reftwo	2	2.24.2009	0	0	9.8	24	10.1
LW10	sc	reftwo	2	4.23.2009	3	1.09861	19.8	25	7.37
LW10	sc	reftwo	2	7.21.2009	4	1.11841	29.3	25	4.73
LW10	sc	reftwo	2	9.17.2009	11	1.9774	28.1	27	3.56
LW10	sc	refthree	3	1.28.2010	1	0	9.5	20	8.71
LW10	sc	refthree	3	2.19.2010	0	0	9	22.5	8.9
LW10	sc	refthree	3	3.15.2010	0	0	13.6	21	9.6
LW10	sc	refthree	3	5.13.2010	2	0.636514	24	21	6.5
LW10	sc	refthree	3	7.30.2010	6	1.14652	31.7	25	5.2
LW10	sc	refthree	3	8.23.2010	3	1.05492	31	20	4
LW10	sc	refthree	3	10.27.2010	7	1.21914	25.2	20	7
LW10	sc	refthree	3	11.22.2010	6	1.55814	17	22	7.5
LW10	sc	refthree	3	1.19.2011	0	0	7.8	26	9
LW10	sc	refthree	3	3.22.2011	0	0	19.6	22	7.8
LW10	sc	refthree	3	4.19.2011	3	1.05492	22.9	22	6.6
LW10	sc	refthree	3	5.31.2011	1	0	27.9	20	6.7
LW10	sc	refthree	3	7.13.2011	3	0.848686	31.1	20	4.2
LW10	sc	refthree	3	10.26.2011	5	1.60944	20.4	28	6.4
LW10	sc	refthree	3	11.30.2011	2	0.693147	17.5	24	4.7
LW10	sc	refthree	3	2.7.2012	1	0	14	28
LW10	sc	refthree	3	3.26.2012	1	0	20.8	21.2	7.5
LW10	sc	refthree	3	5.21.2012	2	0.500402	24.8	23.2	6.4
LW10	sc	refthree	3	6.18.2012	2	0.693147	26	21	5.6
LW10	sc	refthree	3	11.29.2012	1	0	12.7	22.4	9.1
LW10	sc	refthree	3	2.11.2013	0	0	13.7	21.7	8.3
LW10	sc	refthree	3	10.17.2013	5	1.38629	23.7	17.9	4.2
LW10	sc	refthree	3	3.31.2014	2	0.693147	15.6	18	8.4
LW10	sc	refthree	3	4.17.2014	3	1.09861	19.3	22.2	7.9
LW10	sc	refthree	3	5.13.2014	2	0.348832	25.5	22	5.3
LW10	sc	refthree	3	6.16.2014	4	1.12693	30.3	24.4	6.3
LW10	sc	refthree	3	7.25.2014	1	0	29.7	22.8	5.6
LW10	sc	refthree	3	8.27.2014	3	1.09861	30	22.2	4.9
LW10	sc	refthree	3	9.8.2014	4	0.973649	28	22.2	5.4
LW10	sc	refthree	3	10.8.2014	4	0.885574	24.1	21.5	7.2
LW10	sc	refthree	3	11.21.2014	2	0.693147	13.2	21.4	8.6
LW10	sc	refthree	3	1.6.2015	1	0	13.4	26	8.2
LW10	sc	refthree	3	4.2.2015	1	0	16.8	23.6	7.6
LW10	sc	refthree	3	6.16.2015	3	1.0114	30.3	19.9	4.9
LW10	sc	refthree	3	9.29.2015	6	1.28488	26.7	26.5	4.6
LW10	sc	refthree	3	11.10.2015	3	0.974315	21.7	15.2	4.8
LW10	sc	refthree	3	1.25.2016	1	0	10.6	17.7	10.2
LW10	sc	refthree	3	2.22.2016	1	0	12.1	16.5	9.5
LW10	sc	refthree	3	6.3.2016	2	0.500402	27.4	23.7	4.8
LW10	sc	refthree	3	7.18.2016	3	1.0889	29.9	19.6	4.1
LW10	sc	refthree	3	8.16.2016	5	1.49418	31	20.5	2.3
LW10	sc	refthree	3	9.28.2016	2	0.636514	27.5	18	3.9
LW10	sc	refthree	3	11.14.2016	3	0.740012	15.7	20.3	6.6
LW10	sc	refthree	3	1.12.2017	2	0.693147	12.3	20.6	8.4
LW10	sc	refthree	3	2.10.2017	1	0	13	22.6	8.3
LW10	sc	refthree	3	3.16.2017	1	0	14.5	23.3	8.3
LW10	sc	refthree	3	6.22.2017	6	1.58326		20
LW10	sc	refthree	3	7.21.2017	3	1.03972	30.4	20.1	4.1
LW10	sc	refthree	3	12.18.2017	1	0	12.7	24.6	8.2
LW10	sc	refthree	3	4.13.2018	0	0	17.9	26.1	7.5
LW10	sc	refthree	3	5.18.2018	3	0.729843	26	24.5	5.8
LW10	sc	refthree	3	7.26.2018	3	0.950271	31.2	21	4.9
LW10	sc	refthree	3	10.22.2018	3	0.9557	20.5	23.7	6.1
LW10	sc	refthree	3	12.13.2018	0	0	11.7	18.8	8.7
LW10	sc	refthree	3	2.5.2019	1	0	13.1	21.2	9.6
LW10	sc	refthree	3	4.3.2019	1	0	15.3	23.4	7.6
LW10	sc	refthree	3	5.3.2019	3	0.831403	23.6	24.2	6.4
LW10	sc	refthree	3	6.17.2019	4	1.19355	28.8	20.6	5.2
LW10	sc	refthree	3	7.1.2019	3	0.950271	29.2	25.1	3.8
LW10	sc	reffour	4	3.12.2020	2	0.450561	16	21.2	6.6
LW10	sc	reffour	4	6.4.2020	4	1.171	26	20.1	4.8
LW10	sc	reffour	4	9.29.2020	6	1.31916	25.3	19	4.8
LW10	sc	reffour	4	10.16.2020	4	1.01149	24.9	21.4	4.3
LW10	sc	reffour	4	6.8.2021	1	0	27.3	22.6	5.3
LW10	sc	reffour	4	11.19.2021	2	0.562335	15.9	23.9	6.3
LW10	sc	reffour	4	5.2.2022	2	0.636514	28.2	21.2	9.1
SC2	sc	collected	4	5.18.2021	12	0.767	34.04	21.01	7.22
SC2	sc	collected	4	5.19.2021	9	1.23	23.44	22.46	8.22
SC2	sc	collected	4	9.25.2021	5	1.557	21.73	21.72	6.58
SC2	sc	collected	4	9.26.2021	7	1.834	24.06	21.79	6.87
SC2	sc	collected	4	6.9.2022	14	1.675	28.51	24.44	6.26
SC2	sc	collected	4	6.10.2022	16	1.856	28.89	23.64	6.78
SC2	sc	collected	4	6.13.2022	24	2.341	30.83	24.67	6.75
SC2	sc	collected	4	6.14.2022	19	1.03	30.54	23.43	6.78
SC2	sc	collected	4	6.15.2022	14	2.21	28.29	24.54	6.45
SC2	sc	collected	4	6.16.2022	14	2.321	25.85	24.86	4.6
SC2	sc	collected	4	6.17.2022	16	2.3	28.06	24.67	6.77

## Sheet: NC1&Ref
location	state	type	period	date	richness	shandiversity	temp	salinity	DO
CC21	nc	refone	1	3.13.1985	5	0.894054	17.1	28.1
CC21	nc	refone	1	4.9.1985	5	0.154993	14.5	31.6
CC21	nc	refone	1	5.6.1985	7	0.687959	22.7	32.2
CC21	nc	refone	1	6.17.1985	7	0.800137	25.8	30.6
CC21	nc	refone	1	7.12.1985	4	0.378387	28.5	33.1
CC21	nc	refone	1	8.16.1985	3	0.120874	28.4	34.3
CC21	nc	refone	1	9.6.1985	2	0.410116	28.4	33.6
CC21	nc	refone	1	10.7.1985	3	0.943348	21.7	27.8
CC21	nc	refone	1	11.6.1985	4	1.09377	19.4	17
CC21	nc	refone	1	4.11.1988	7	0.343231	18.9	30
CC21	nc	refone	1	5.10.1988	5	0.579533	21.1	30
CC21	nc	refone	1	6.30.1988	6	1.37639	24.1	32.8
CC21	nc	refone	1	7.19.1988	6	0.725101	31.6	35.1
CC21	nc	refone	1	3.14.1989	7	1.51571	10	31.9
CC21	nc	refone	1	4.19.1989	5	0.665643	19.7	12.6
CC21	nc	refone	1	5.8.1989	8	1.0923	19.1	31.2
CC21	nc	refone	1	6.12.1989	8	1.29623	30.8	34.1
CC21	nc	refone	1	7.10.1989	6	1.14866	34.2	35
CC21	nc	refone	1	5.15.1990	5	0.802977	29	31.8
CC21	nc	refone	1	6.8.1990	3	0.878525	31	27.6
CC21	nc	refone	1	5.6.1991	5	0.802475	29	28.1
CC21	nc	refone	1	6.3.1991	7	1.09497	31.4	30.4
CC21	nc	refone	1	5.4.1992	7	0.738184	22	35
CC21	nc	refone	1	6.8.1992	5	0.791238	32	30
CC21	nc	refone	1	5.6.1993	7	0.794611	24	26
CC21	nc	refone	1	6.8.1993	5	0.974562	26	35
CC21	nc	refone	1	5.12.1994	3	0.657144	23	30
CC21	nc	refone	1	6.9.1994	5	0.524858	25	31
CC21	nc	refone	1	5.1.1995	8	1.09975	22	34
CC21	nc	refone	1	6.1.1995	4	1.05357	28	29
CC21	nc	refone	1	5.6.1996	9	0.754351	25	30
CC21	nc	refone	1	6.4.1996	3	0.711405	24	37
CC21	nc	refone	1	5.6.1997	3	0.731247	18.2	28.1	6.1
CC21	nc	refone	1	6.4.1997	4	0.862108	21.7	30.5	4.8
CC21	nc	refone	1	5.11.1998	6	0.469879	21.7	22.1	5
CC21	nc	refone	1	6.10.1998	8	1.23455	24	27.8	5.9
CC21	nc	refone	1	5.13.1999	4	0.66726	23.2	31.1	5
CC21	nc	refone	1	6.10.1999	4	1.00234	26	35.2	5.7
CC21	nc	reftwo	2	5.2.2000	4	0.708655	19.5	22.3	6.4
CC21	nc	reftwo	2	6.5.2000	6	0.751098	26.2	35	3.6
CC21	nc	reftwo	2	5.8.2001	2	0.302991	17.8	34.5	5.5
CC21	nc	reftwo	2	6.4.2001	4	0.661081	27.3	33	3.9
CC21	nc	reftwo	2	5.9.2002	4	0.0632347	24.2	30.2	5.4
CC21	nc	reftwo	2	6.10.2002	9	0.765825	25.2	36.7	3.8
CC21	nc	reftwo	2	5.7.2003	7	0.833098	23.1	25.2	6.1
CC21	nc	reftwo	2	6.11.2003	6	0.758235	28.4	23.1	3.2
CC21	nc	reftwo	2	5.4.2004	6	0.579128	18.1	28.3	6.3
CC21	nc	reftwo	2	6.3.2004	5	0.782703	27.8	32.1	5.7
CC21	nc	reftwo	2	5.9.2005	5	0.703697	18.6	27.9	7.9
CC21	nc	reftwo	2	6.6.2005	8	1.04357	27.6	8	6.9
CC21	nc	reftwo	2	5.16.2006	6	0.452445	23.8	32.9	7.9
CC21	nc	reftwo	2	6.13.2006	7	0.851263	26.2	33.6	4.7
CC21	nc	reftwo	2	5.10.2007	5	0.678456	18.1	34.3	6.5
CC21	nc	reftwo	2	6.19.2007	6	1.08354	27.2	35.3	6
CC21	nc	reftwo	2	5.6.2008	7	0.912896	24.1	35.2	5.1
CC21	nc	reftwo	2	6.11.2008	8	0.837205	32.9	32.3	6.7
CC21	nc	refthree	3	6.16.2010	7	0.711317	31.4	37.8	8.6
CC21	nc	refthree	3	5.25.2010	8	1.13332	24.1	39.7	7.9
CC21	nc	refthree	3	5.12.2011	6	1.17476	21.2	36.3	6.4
CC21	nc	refthree	3	6.22.2011	6	0.98003	27.8	36	5.1
CC21	nc	refthree	3	5.17.2012	4	0.827287	24.4	34.9	7.3
CC21	nc	refthree	3	6.14.2012	8	1.49173	25.5	32.5	3.9
CC21	nc	refthree	3	5.22.2013	7	0.928325	26.3	27	5.5
CC21	nc	refthree	3	6.11.2013	7	0.828428	28.6	25.9	7.3
CC21	nc	refthree	3	5.15.2014	7	0.895155	26.4	27.9	4.8
CC21	nc	refthree	3	5.14.2015	5	0.942115	23	29.1	4.7
CC21	nc	refthree	3	6.16.2015	10	0.7365	31.3	29.1	4.5
CC21	nc	refthree	3	5.19.2016	7	0.817907	21.3	31.7	8
CC21	nc	refthree	3	6.14.2016	7	1.01245	27.1	31.3	4.4
CC21	nc	refthree	3	5.10.2017	7	1.00503	19.8	29.5	3.7
CC21	nc	refthree	3	6.26.2017	13	1.47729	26.2	33.2	3.2
CC21	nc	refthree	3	5.23.2018	7	0.7683	24.8	26.8	5.2
CC21	nc	refthree	3	6.25.2018	4	1.13333	29.1	20.7	5.2
CC21	nc	refthree	3	5.16.2019	3	0.856026	20.2	33.7	5.3
CC21	nc	refthree	3	6.24.2019	10	1.27606	26.4	34.4	3.6
CC21	nc	reffour	4	6.4.2020	8	1.39739	22.4	20.8	4.3
CC21	nc	reffour	4	6.25.2020	11	0.86833	25.8	20	3.4
CC21	nc	reffour	4	5.20.2021	8	1.12886	23.1	28.2	4.5
CC21	nc	reffour	4	6.23.2021	7	1.26983	24.4	28.5	5.2
CC21A	nc	refone	1	5.6.1993	4	0.812217	23.5	32
CC21A	nc	refone	1	6.8.1993	6	0.998709	25	35
CC21A	nc	refone	1	5.12.1994	10	0.801748	22	33
CC21A	nc	refone	1	6.9.1994	2	0.233792	24	33
CC21A	nc	refone	1	5.1.1995	5	0.475926	22	35
CC21A	nc	refone	1	6.1.1995	4	0.304166	26	33
CC21A	nc	refone	1	5.6.1996	7	0.745157	24	36
CC21A	nc	refone	1	6.4.1996	7	0.765277	24	38
CC21A	nc	refone	1	5.6.1997	5	0.173368	17.8	32.7	7.3
CC21A	nc	refone	1	6.4.1997	10	0.531062	21.8	33.1	5.4
CC21A	nc	refone	1	5.11.1998	4	1.10236	21	24.3	5.8
CC21A	nc	refone	1	6.10.1998	5	1.07319	23.7	31.5	6.7
CC21A	nc	refone	1	5.13.1999	1	0	22.7	32.9	5.2
CC21A	nc	refone	1	6.10.1999	4	0.486213	26.4	35.9	5.3
CC21A	nc	reftwo	2	5.2.2000	3	0.4441	19	27.7	7.2
CC21A	nc	reftwo	2	6.5.2000	9	0.59344	25.3	34.9	5.3
CC21A	nc	reftwo	2	5.8.2001	5	0.478844	17.9	36.3	6.5
CC21A	nc	reftwo	2	6.4.2001	11	0.433038	18.1	33.2	5
CC21A	nc	reftwo	2	5.9.2002	5	0.154946	24.6	33.8	5.9
CC21A	nc	reftwo	2	6.10.2002	10	0.389901	25.8	37.7	5.5
CC21A	nc	reftwo	2	5.7.2003	5	0.468635	24.4	27.4	8.3
CC21A	nc	reftwo	2	6.11.2003	12	0.571304	27.8	26.9	4.3
CC21A	nc	reftwo	2	5.4.2004	5	0.452731	17.9	29.3	6.5
CC21A	nc	reftwo	2	6.3.2004	11	0.310533	26.4	33.5	5.1
CC21A	nc	reftwo	2	5.9.2005	3	0.144491	18.1	29.5	9.5
CC21A	nc	reftwo	2	6.6.2005	8	0.268511	28.9	27.8	6.2
CC21A	nc	reftwo	2	5.16.2006	10	0.805704	23.8	36.1	8.2
CC21A	nc	reftwo	2	6.13.2006	12	0.768299	25.9	36	5.3
CC21A	nc	reftwo	2	5.10.2007	5	0.121979	17.8	34.7	8.4
CC21A	nc	reftwo	2	6.19.2007	11	0.724378	26.7	37.4	6.6
CC21A	nc	reftwo	2	5.6.2008	6	0.04755	23.8	37.1	7
CC21A	nc	reftwo	2	6.11.2008	6	0.336536	31.1	39	7.1
CC21A	nc	refthree	3	5.25.2010	9	1.04815	24.4	39.4	8.9
CC21A	nc	refthree	3	6.16.2010	12	0.643771	30.6	38.4	6.8
CC21A	nc	refthree	3	5.12.2011	7	0.551098	21	38.2	5.9
CC21A	nc	refthree	3	6.22.2011	10	0.686498	27.5	36.8	5.5
CC21A	nc	refthree	3	5.17.2012	11	0.221018	24.3	35.7	5.8
CC21A	nc	refthree	3	6.14.2012	9	0.503312	25.3	33.8	4.7
CC21A	nc	refthree	3	5.22.2013	10	0.209258	26.6	33.1	6.3
CC21A	nc	refthree	3	6.11.2013	10	0.268907	27.1	30.9	7.7
CC21A	nc	refthree	3	5.15.2014	7	0.385414	26.1	32.3	5.2
CC21A	nc	refthree	3	6.17.2014	8	0.460208	28.6	34	9.2
CC21A	nc	refthree	3	5.14.2015	10	0.455892	22.1	30.1	5.8
CC21A	nc	refthree	3	6.16.2015	8	0.68726	30.1	31.6	4.8
CC21A	nc	refthree	3	5.19.2016	8	0.939352	20.7	32.9	7.4
CC21A	nc	refthree	3	6.14.2016	7	1.27065	26.6	33	5.7
CC21A	nc	refthree	3	5.10.2017	6	0.524066	31.7	20.4	5
CC21A	nc	refthree	3	6.26.2017	7	0.786938	26.1	33.3	3.7
CC21A	nc	refthree	3	5.23.2018	7	0.323568	24.6	33.8	5.8
CC21A	nc	refthree	3	6.25.2018	8	1.14518	26.4	33.2	5.3
CC21A	nc	refthree	3	5.16.2019	10	0.665952	19.8	35.5	6.5
CC21A	nc	refthree	3	6.24.2019	6	0.722533	26.9	35.4	6.5
CC21A	nc	reffour	4	6.4.2020	10	0.807211	22.1	32.4	4.7
CC21A	nc	reffour	4	6.25.2020	7	0.515609	25.2	30.3	6.2
CC21A	nc	reffour	4	5.20.2021	8	0.552073	23.5	30.4	7
CC21A	nc	reffour	4	6.23.2021	6	0.54771	24.8	28.4	5.5
NC2	nc	collected	4	5.21.2021	7	0.174	23.4	34.92	7.74
NC2	nc	collected	4	5.22.2021	4	0.278	23.29	32.64	7.94
NC2	nc	collected	4	9.18.2021	13	1.09	28.65	30.99	7.13
NC2	nc	collected	4	9.19.2021	12	0.832	29.62	32.21	6.57
NC2	nc	collected	4	6.20.2022	6	0.208	27.87	38.15	9.11
NC2	nc	collected	4	6.21.2022	7	0.276	28.11	39.48	9.47
NC2	nc	collected	4	6.22.2022	5	0.453	31.84	38.92	9.13
NC2	nc	collected	4	6.23.2022	7	0.445	31.37	38.92	9.35
NC2	nc	collected	4	6.24.2022	8	0.738	26.8	39.07	9.51
NC2	nc	collected	4	6.26.2022	9	0.52	27.83	39.34	8.97
NC2	nc	collected	4	6.27.2022	8	0.45	30.31	38.48	10.33

## Sheet: EA
location	aquarium	day	score
SC1	sc	1	42
SC2	sc	1	43
SC1	sc	2	42
SC2	sc	2	42
SC1	sc	3	44
SC2	sc	3	41
SC1	sc	4	44
SC2	sc	4	42
SC1	sc	5	42
SC2	sc	5	43
SC1	sc	6	42
SC2	sc	6	43
SC1	sc	7	42
SC2	sc	7	43
NC1	nc	1	43
NC2	nc	1	50
NC1	nc	2	43
NC2	nc	2	50
NC1	nc	3	44
NC2	nc	3	49
NC1	nc	4	44
NC2	nc	4	48
NC1	nc	5	44
NC2	nc	5	49
NC1	nc	6	43
NC2	nc	6	49
NC1	nc	7	43
NC2	nc	7	49

## Sheet: Soil
location	aquarium	period	month	day	year	N	P	K
SC1	sc	3	6	9	2021	1	1	1
SC2	sc	3	6	9	2021	1	1	1
SC1	sc	3	6	10	2021	1	1	2
SC2	sc	3	6	10	2021	1	1	3
SC1	sc	3	6	13	2021	1	1	3
SC2	sc	3	6	13	2021	1	1	2
SC1	sc	3	6	14	2021	1	1	1
SC2	sc	3	6	14	2021	1	1	3
SC1	sc	3	6	15	2021	1	1	3
SC2	sc	3	6	15	2021	1	1	3
SC1	sc	3	6	16	2021	1	1	3
SC2	sc	3	6	16	2021	1	1	3
SC1	sc	3	6	17	2021	1	1	3
SC2	sc	3	6	17	2021	1	1	2
NC1	nc	3	6	20	2021	1	1	1
NC2	nc	3	6	20	2021	1	1	3
NC1	nc	3	6	21	2021	1	1	1
NC2	nc	3	6	21	2021	1	1	3
NC1	nc	3	6	22	2021	1	1	1
NC2	nc	3	6	22	2021	1	1	3
NC1	nc	3	6	23	2021	1	1	1
NC2	nc	3	6	23	2021	1	1	3
NC1	nc	3	6	24	2021	1	1	1
NC2	nc	3	6	24	2021	1	2	3
NC1	nc	3	6	26	2021	1	1	1
NC2	nc	3	6	26	2021	1	1	3
NC1	nc	3	6	27	2021	1	1	1
NC2	nc	3	6	27	2021	1	1	3

## Sheet: TotalWBC
date	state	location	species	totalwbc
6.27.22	nc	NC2	Spot	10200
6.27.22	nc	NC2	Spot	15200
6.27.22	nc	NC2	Pinfish	23600
6.27.22	nc	NC2	S.Killifish	5200
6.27.22	nc	NC2	Mullet	15600
6.27.22	nc	NC2	Pinfish	4400
6.27.22	nc	NC2	Pinfish	15400
6.27.22	nc	NC2	Mullet	9800
6.27.22	nc	NC2	Spot	26000
6.27.22	nc	NC2	Spot	35400
6.27.22	nc	NC1	Pompano	6000
6.27.22	nc	NC1	Pompano	10400
6.27.22	nc	NC1	Pompano	2600
6.27.22	nc	NC1	Pompano	33600
6.27.22	nc	NC1	Pinfish	5000
6.27.22	nc	NC1	Pompano	13200
6.26.22	nc	NC2	S.Perch	16800
6.26.22	nc	NC2	Mullet	3000
6.26.22	nc	NC2	Pinfish	11400
6.26.22	nc	NC2	Spot	18200
6.26.22	nc	NC2	Spot	18400
6.26.22	nc	NC2	Mullet	5000
6.26.22	nc	NC2	Lizardfish	14600
6.26.22	nc	NC2	Pinfish	6200
6.26.22	nc	NC2	S.Perch	17600
6.26.22	nc	NC2	S.Perch	6400
6.26.22	nc	NC1	Pompano	9000
6.26.22	nc	NC1	Pompano	13000
6.26.22	nc	NC1	Pompano	8000
6.24.22	nc	NC2	Spot	19400
6.24.22	nc	NC2	Pinfish	11400
6.24.22	nc	NC2	S.Killifish	4600
6.24.22	nc	NC2	Spot	14200
6.24.22	nc	NC2	Spot	14800
6.24.22	nc	NC2	Spot	14400
6.24.22	nc	NC2	Pinfish	21800
6.24.22	nc	NC2	Spot	19000
6.24.22	nc	NC2	Pinfish	20600
6.24.22	nc	NC2	Spot	9400
6.24.22	nc	NC2	Pinfish	9200
6.24.22	nc	NC1	Pompano	10000
6.24.22	nc	NC1	Kingfish	16800
6.24.22	nc	NC1	Pompano	14600
6.24.22	nc	NC1	Kingfish	37400
6.24.22	nc	NC1	Spot	9000
6.24.22	nc	NC1	Kingfish	8600
6.24.22	nc	NC1	Kingfish	29000
6.24.22	nc	NC1	Pompano	8200
6.23.22	nc	NC2	Spot	22000
6.23.22	nc	NC2	Mullet	8600
6.23.22	nc	NC2	S.Killifish	5000
6.23.22	nc	NC2	Spot	4200
6.23.22	nc	NC2	Mullet	4200
6.23.22	nc	NC2	Spot	6400
6.23.22	nc	NC2	Pinfish	6000
6.23.22	nc	NC2	Mummichog	11800
6.23.22	nc	NC2	Pinfish	8400
6.23.22	nc	NC1	Spot	9200
6.23.22	nc	NC1	Pompano	11600
6.23.22	nc	NC1	Pompano	8600
6.23.22	nc	NC1	Pompano	16200
6.23.22	nc	NC1	Pompano	13800
6.23.22	nc	NC1	Spot	22000
6.23.22	nc	NC1	Pompano	8400
6.22.22	nc	NC2	Spot	16400
6.22.22	nc	NC2	Spot	30600
6.22.22	nc	NC2	S.Killifish	8400
6.22.22	nc	NC2	Spot	13800
6.22.22	nc	NC2	Spot	23400
6.22.22	nc	NC2	Mullet	7800
6.22.22	nc	NC2	Pinfish	9600
6.22.22	nc	NC2	Mullet	9800
6.22.22	nc	NC2	Pinfish	19400
6.22.22	nc	NC2	Pinfish	16600
6.22.22	nc	NC1	Silverside	2600
6.22.22	nc	NC1	Pompano	7200
6.22.22	nc	NC1	Spot	13400
6.22.22	nc	NC1	Pompano	11400
6.22.22	nc	NC1	Kingfish	19400
6.22.22	nc	NC1	Spot	17200
6.21.22	nc	NC2	Pinfish	23600
6.21.22	nc	NC2	Spot	24200
6.21.22	nc	NC2	Spot	15400
6.21.22	nc	NC2	Pinfish	1800
6.21.22	nc	NC2	Spot	11600
6.21.22	nc	NC2	Spot	11800
6.21.22	nc	NC2	Pinfish	9200
6.21.22	nc	NC2	Pinfish	5800
6.21.22	nc	NC2	Pinfish	17000
6.21.22	nc	NC2	Pinfish	13600
6.21.22	nc	NC1	Pompano	9400
6.21.22	nc	NC1	Pompano	15200
6.21.22	nc	NC1	Spot	3600
6.20.22	nc	NC2	Pinfish	8400
6.20.22	nc	NC2	Pinfish	8600
6.20.22	nc	NC2	Spot	17000
6.20.22	nc	NC2	Pinfish	14200
6.20.22	nc	NC2	Pinfish	12600
6.20.22	nc	NC2	Pinfish	12800
6.20.22	nc	NC2	Spot	15400
6.20.22	nc	NC2	Spot	7800
6.20.22	nc	NC2	Spot	11200
6.20.22	nc	NC2	Spot	13600
6.20.22	nc	NC1	Spot	13000
6.20.22	nc	NC1	Kingish	29000
6.20.22	nc	NC1	Kingfish	15200
6.20.22	nc	NC1	Kingish	21200
6.20.22	nc	NC1	Pompano	15800
6.20.22	nc	NC1	Spot	17200
6.17.22	sc	SC1	S.Perch	11400
6.17.22	sc	SC1	Spot	6600
6.17.22	sc	SC1	Mummichog	10600
6.17.22	sc	SC1	S.Killifish	10000
6.17.22	sc	SC2	Mullet	7000
6.17.22	sc	SC2	Mullet	17200
6.17.22	sc	SC2	Spot	15000
6.17.22	sc	SC2	Lizardfish	10800
6.17.22	sc	SC2	S.Killifish	9400
6.17.22	sc	SC2	Lizardfish	11600
6.17.22	sc	SC2	S.Killifish	10800
6.17.22	sc	SC2	S.Killifish	12600
6.16.22	sc	SC2	Spot	19000
6.16.22	sc	SC2	Mojarra	10000
6.16.22	sc	SC2	Lizardfish	7000
6.16.22	sc	SC2	Lizardfish	5400
6.16.22	sc	SC2	Spot	10400
6.16.22	sc	SC2	Lizardfish	3400
6.16.22	sc	SC2	Spot	19800
6.16.22	sc	SC2	Spot	21200
6.16.22	sc	SC1	Mummichog	16800
6.16.22	sc	SC1	Mummichog	11400
6.16.22	sc	SC1	Mullet	5000
6.15.22	sc	SC2	Lizardfish	9400
6.15.22	sc	SC2	Mullet	17400
6.15.22	sc	SC2	Pinfish	8000
6.15.22	sc	SC2	Pinfish	15000
6.15.22	sc	SC2	Mullet	10000
6.15.22	sc	SC2	Mullet	3400
6.15.22	sc	SC2	Mullet	3400
6.15.22	sc	SC2	Lizardfish	4600
6.15.22	sc	SC2	Lizardfish	6600
6.15.22	sc	SC2	Pinfish	11400
6.15.22	sc	SC2	Pinfish	10600
6.15.22	sc	SC2	Lizardfish	6600
6.15.22	sc	SC2	Mullet	9200
6.15.22	sc	SC1	Mummichog	16600
6.15.22	sc	SC1	Mullet	12800
6.15.22	sc	SC1	Mullet	5000
6.15.22	sc	SC1	Mullet	13800
6.15.22	sc	SC1	Mullet	17400
6.14.22	sc	SC2	Spot	16800
6.14.22	sc	SC2	Spot	20200
6.14.22	sc	SC2	Lizardfish	9200
6.14.22	sc	SC1	Lizardfish	3000
6.14.22	sc	SC1	Lizardfish	10200
6.14.22	sc	SC1	Lizardfish	3000
6.14.22	sc	SC1	Leatherjacket	16600
6.14.22	sc	SC1	Spot	26600
6.14.22	sc	SC1	Spot	13600
6.14.22	sc	SC1	Spot	15400
6.13.22	sc	SC1	Mullet	23800
6.13.22	sc	SC1	Bluefish	13200
6.13.22	sc	SC2	Spot	14800
6.13.22	sc	SC2	Spot	21600
6.13.22	sc	SC2	Mummichog	8400
6.13.22	sc	SC2	Spot	10200
6.13.22	sc	SC2	Lizardfish	9000
6.13.22	sc	SC2	Mummichog	5600
6.13.22	sc	SC2	H.Goby	5800
6.10.22	sc	SC2	Mullet	5400
6.10.22	sc	SC2	Lizardfish	5000
6.10.22	sc	SC2	Pinfish	3600
6.10.22	sc	SC2	Spot	16800
6.10.22	sc	SC2	Pinfish	4600
6.10.22	sc	SC2	Mullet	17800
6.10.22	sc	SC2	Bluefish	14600
6.10.22	sc	SC2	Bluefish	4800
6.10.22	sc	SC2	Pinfish	7800
6.10.22	sc	SC1	Mullet	3600
6.10.22	sc	SC1	Lizardfish	4200
6.10.22	sc	SC1	A.Croaker	18600
6.10.22	sc	SC1	Mummichog	12600
6.9.22	sc	SC2	Pinfish	22200
6.9.22	sc	SC2	Spot	19400
6.9.22	sc	SC2	Spot	15000
6.9.22	sc	SC2	Pinfish	5200
6.9.22	sc	SC2	Lizardfish	9200
6.9.22	sc	SC2	Guaguanche	16000
6.9.22	sc	SC2	Mullet	6400
6.9.22	sc	SC2	Mullet	22800
6.9.22	sc	SC2	Mullet	7800
6.9.22	sc	SC2	Bluefish	16400
6.9.22	sc	SC2	Bluefish	7000
6.9.22	sc	SC2	Bluefish	5000
6.9.22	sc	SC1	Mummichog	8800
6.9.22	sc	SC1	Spot	10800
6.9.22	sc	SC1	Lizardfish	11400
6.9.22	sc	SC1	A.Croaker	19400
6.9.22	sc	SC1	Mummichog	10000
6.9.22	sc	SC1	Lizardfish	6400

## Sheet: Differentials
date	state	location	species	lymph	neut	mono	eos	baso
6.27.22	nc	NC2	Spot	93	6	0	1	0
6.27.22	nc	NC2	Spot	70	16	0	14	0
6.27.22	nc	NC2	Pinfish	82	11	3	4	0
6.27.22	nc	NC2	Mullet	88	12	0	0	0
6.27.22	nc	NC2	Pinfish	74	22	0	4	0
6.27.22	nc	NC2	Mullet	90	10	0	0	0
6.27.22	nc	NC2	Spot	81	17	0	2	0
6.27.22	nc	NC2	Spot	87	9	0	4	0
6.27.22	nc	NC1	Pompano	77	19	3	1	0
6.27.22	nc	NC1	Pompano	82	17	1	0	0
6.27.22	nc	NC1	Pompano	79	21	0	0	0
6.27.22	nc	NC1	Pompano	84	16	0	0	0
6.26.22	nc	NC2	S.Perch	59	18	0	23	0
6.26.22	nc	NC2	Pinfish	63	21	0	16	0
6.26.22	nc	NC2	Spot	71	19	2	8	0
6.26.22	nc	NC2	Spot	88	7	1	4	0
6.26.22	nc	NC2	Lizardfish	65	30	5	0	0
6.26.22	nc	NC2	Pinfish	81	14	5	0	0
6.26.22	nc	NC2	S.Perch	58	17	3	22	0
6.26.22	nc	NC2	S. Perch	48	13	2	37	0
6.26.22	nc	NC1	Pompano	89	10	1	0	0
6.26.22	nc	NC1	Pompano	75	25	0	0	0
6.26.22	nc	NC1	Pompano	78	20	2	0	0
6.24.22	nc	NC2	Spot	87	11	2	0	0
6.24.22	nc	NC2	Pinfish	82	13	3	2	0
6.24.22	nc	NC2	Spot	83	13	0	4	0
6.24.22	nc	NC2	Spot	81	15	0	4	0
6.24.22	nc	NC2	Spot	92	3	0	5	0
6.24.22	nc	NC2	Pinfish	70	15	3	12	0
6.24.22	nc	NC2	Spot	81	8	3	8	0
6.24.22	nc	NC2	Pinfish	85	7	0	8	0
6.24.22	nc	NC2	Spot	86	10	1	3	0
6.24.22	nc	NC2	Pinfish	84	8	2	6	0
6.24.22	nc	NC1	Pompano	80	19	1	0	0
6.24.22	nc	NC1	Kingfish	89	11	0	0	0
6.24.22	nc	NC1	Pompano	89	11	0	0	0
6.24.22	nc	NC1	Kingfish	98	2	0	0	0
6.24.22	nc	NC1	Spot	70	22	1	7	0
6.24.22	nc	NC1	Kingfish	88	11	0	1	0
6.24.22	nc	NC1	Kingfish	85	14	1	0	0
6.24.22	nc	NC1	Pompano	88	11	1	0	0
6.23.22	nc	NC2	Spot	92	3	0	5	0
6.23.22	nc	NC2	Mullet	86	14	0	0	0
6.23.22	nc	NC2	Spot	74	11	0	15	0
6.23.22	nc	NC2	Pinfish	90	9	1	0	0
6.23.22	nc	NC2	Mummichog	96	4	0	0	0
6.23.22	nc	NC2	Pinfish	76	16	4	4	0
6.23.22	nc	NC1	Spot	88	8	0	4	0
6.23.22	nc	NC1	Pompano	96	4	0	0	0
6.23.22	nc	NC1	Pompano	79	21	0	0	0
6.23.22	nc	NC1	Pompano	67	27	0	6	0
6.23.22	nc	NC1	Pompano	85	12	3	0	0
6.23.22	nc	NC1	Spot	95	5	0	0	0
6.23.22	nc	NC1	Pompano	72	24	4	0	0
6.22.22	nc	NC2	Spot	89	3	0	8	0
6.22.22	nc	NC2	Spot	68	29	1	2	0
6.22.22	nc	NC2	S.Killifish	90	4	0	6	0
6.22.22	nc	NC2	Spot	85	14	0	1	0
6.22.22	nc	NC2	Spot	97	2	0	1	0
6.22.22	nc	NC2	Mullet	95	4	0	1	0
6.22.22	nc	NC2	Pinfish	88	1	1	10	0
6.22.22	nc	NC2	Mullet	98	2	0	0	0
6.22.22	nc	NC2	Pinfish	84	13	0	3	0
6.22.22	nc	NC2	Pinfish	78	19	0	3	0
6.22.22	nc	NC1	Pompano	96	4	0	0	0
6.22.22	nc	NC1	Spot	92	1	0	7	0
6.22.22	nc	NC1	Pompano	92	8	0	0	0
6.22.22	nc	NC1	Kingfish	98	2	0	0	0
6.22.22	nc	NC1	Spot	92	2	0	6	0
6.21.22	nc	NC2	Pinfish	83	17	0	0	0
6.21.22	nc	NC2	Spot	83	5	0	12	0
6.21.22	nc	NC2	Spot	74	2	2	22	0
6.21.22	nc	NC2	Spot	77	10	2	11	0
6.21.22	nc	NC2	Spot	90	7	1	2	0
6.21.22	nc	NC2	Pinfish	72	22	5	1	0
6.21.22	nc	NC2	Pinfish	86	8	0	6	0
6.21.22	nc	NC2	Pinfish	58	11	1	30	0
6.21.22	nc	NC2	Pinfish	82	11	5	2	0
6.21.22	nc	NC1	Pompano	89	11	0	0	0
6.21.22	nc	NC1	Pompano	91	9	0	0	0
6.20.22	nc	NC2	Pinfish	77	19	1	3	0
6.20.22	nc	NC2	Pinfish	87	11	0	2	0
6.20.22	nc	NC2	Spot	92	4	3	1	0
6.20.22	nc	NC2	Pinfish	85	15	0	0	0
6.20.22	nc	NC2	Pinfish	94	6	0	0	0
6.20.22	nc	NC2	Pinfish	85	15	0	0	0
6.20.22	nc	NC2	Spot	90	10	0	0	0
6.20.22	nc	NC2	Spot	91	9	0	0	0
6.20.22	nc	NC2	Spot	93	6	1	0	0
6.20.22	nc	NC2	Spot	83	13	0	4	0
6.20.22	nc	NC1	Spot	85	13	0	2	0
6.20.22	nc	NC1	Kingfish	98	2	0	0	0
6.20.22	nc	NC1	Kingfish	92	8	0	0	0
6.20.22	nc	NC1	Kingfish	77	23	0	0	0
6.20.22	nc	NC1	Pompano	93	7	0	0	0
6.20.22	nc	NC1	Spot	95	3	1	1	0
6.17.22	sc	SC1	S.Perch	75	22	3	0	0
6.17.22	sc	SC1	Spot	84	5	3	8	0
6.17.22	sc	SC1	Mummichog	74	23	3	0	0
6.17.22	sc	SC1	S.Killfish	92	1	3	4	0
6.17.22	sc	SC2	Mullet	71	27	2	0	0
6.17.22	sc	SC2	Mullet	92	8	0	0	0
6.17.22	sc	SC2	Spot	86	9	0	5	0
6.17.22	sc	SC2	Lizardfish	66	33	1	0	0
6.17.22	sc	SC2	S.Killifish	87	5	0	8	0
6.17.22	sc	SC2	Lizardfish	59	41	0	0	0
6.17.22	sc	SC2	S.Killifish	49	7	1	43	0
6.17.22	sc	SC2	S.Killifish	67	11	0	22	0
6.16.22	sc	SC2	Spot	93	2	0	5	0
6.16.22	sc	SC2	Mojarra	97	1	2	0	0
6.16.22	sc	SC2	Lizardfish	54	46	0	0	0
6.16.22	sc	SC2	Lizardfish	54	41	5	0	0
6.16.22	sc	SC2	Spot	85	14	0	1	0
6.16.22	sc	SC2	Spot	90	2	1	7	0
6.16.22	sc	SC2	Spot	77	8	2	12	1
6.16.22	sc	SC1	Mummichog	96	4	0	0	0
6.16.22	sc	SC1	Mummichog	89	10	1	0	0
6.15.22	sc	SC2	Lizardfish	65	30	5	0	0
6.15.22	sc	SC2	Mullet	99	1	0	0	0
6.15.22	sc	SC2	Pinfish	93	3	2	2	0
6.15.22	sc	SC2	Pinfish	88	8	1	3	0
6.15.22	sc	SC2	Mullet	95	5	0	0	0
6.15.22	sc	SC2	Lizardfish	72	28	0	0	0
6.15.22	sc	SC2	Pinfish	76	9	0	14	1
6.15.22	sc	SC2	Pinfish	91	9	0	0	0
6.15.22	sc	SC2	Lizardfish	80	20	0	0	0
6.15.22	sc	SC2	Mullet	95	5	0	0	0
6.15.22	sc	SC1	Mummichog	80	12	0	8	0
6.15.22	sc	SC1	Mullet	84	16	0	0	0
6.15.22	sc	SC1	Mullet	90	10	0	0	0
6.15.22	sc	SC1	Mullet	89	11	0	0	0
6.14.22	sc	SC2	Spot	97	1	0	2	0
6.14.22	sc	SC2	Spot	92	5	1	2	0
6.14.22	sc	SC2	Lizardfish	77	23	0	0	0
6.14.22	sc	SC1	Lizardfish	91	9	0	0	0
6.14.22	sc	SC1	Leatherjacket	94	6	0	0	0
6.14.22	sc	SC1	Spot	69	11	4	16	0
6.14.22	sc	SC1	Spot	98	8	0	0	0
6.14.22	sc	SC1	Spot	93	5	0	2	0
6.13.22	sc	SC1	Mullet	96	4	0	0	0
6.13.22	sc	SC1	Bluefish	77	23	0	0	0
6.13.22	sc	SC2	Spot	82	2	0	16	0
6.13.22	sc	SC2	Spot	61	9	0	30	0
6.13.22	sc	SC2	Mummichog	86	8	0	6	0
6.13.22	sc	SC2	Spot	79	7	1	13	0
6.13.22	sc	SC2	Lizardfish	60	28	12	0	0
6.13.22	sc	SC2	Mummichog	80	10	0	10	0
6.13.22	sc	SC2	H.Goby	56	42	2	0	0
6.10.22	sc	SC2	Mullet	92	8	0	0	0
6.10.22	sc	SC2	Spot	79	7	0	14	0
6.10.22	sc	SC2	Mullet	93	7	0	0	0
6.10.22	sc	SC2	Bluefish	91	9	0	0	0
6.10.22	sc	SC2	Pinfish	84	16	0	0	0
6.10.22	sc	SC1	A.Croaker	79	21	0	0	0
6.10.22	sc	SC1	Mummichog	47	42	0	11	0
6.9.22	sc	SC2	Pinfish	97	3	0	0	0
6.9.22	sc	SC2	Spot	85	7	3	5	0
6.9.22	sc	SC2	Spot	97	2	0	1	0
6.9.22	sc	SC2	Lizardfish	73	27	0	0	0
6.9.22	sc	SC2	Guaguanche	72	22	6	0	0
6.9.22	sc	SC2	Mullet	94	6	0	0	0
6.9.22	sc	SC2	Mullet	92	8	0	0	0
6.9.22	sc	SC2	Mullet	85	14	1	0	0
6.9.22	sc	SC2	Bluefish	86	10	4	0	0
6.9.22	sc	SC2	Bluefish	75	21	4	0	0
6.9.22	sc	SC1	Mummichog	88	7	0	5	0
6.9.22	sc	SC1	Spot	94	2	3	1	0
6.9.22	sc	SC1	Lizardfish	84	16	0	0	0
6.9.22	sc	SC1	A.Croaker	76	23	0	0	0
6.9.22	sc	SC1	Mummichog	97	3	0	0	0
6.9.22	sc	SC1	Lizardfish	66	32	2	0	0

## Sheet: Welfare
aquarium	exhibit	orientation	period	total
sc	sc1	wildcaught	1	78
sc	sc2	wildcaught	1	75
nc	nc1	wildcaught	1	74
nc	nc2	wildcaught	1	73
nc	nc1	wildcaught	2	77
nc	nc2	wildcaught	2	77
sc	sc1	wildcaught	2	76
sc	sc2	wildcaught	2	79
sc	sc2	wildcaught	3	76
sc	sc1	wildcaught	3	76
sc	sc3	wildcaught	3	77
sc	sc4	wildcaught	3	83
nc	nc3	aquaculture	3	76
nc	nc4	aquaculture	3	73
nc	nc1	wildcaught	3	73
nc	nc2	wildcaught	3	75
